# Supplementary material for: Inducible Expression of Several Drosophila melanogaster Genes Encoding Juvenile Hormone Binding Proteins by a Plant Diterpene Secondary Metabolite, Methyl Lucidone
Source: Insects. 2022 Apr 29;13(5):420. doi: 10.3390/insects13050420 (PMC9144306; doi:10.3390/insects13050420)
Supplement: Supplementary file 1 [file insects-13-00420-s001.zip]

Archive with 1 entries (1 files):
- insects-1677277-supplementary.pdf
